# Supplementary material for: ScnR1-Mediated Competitive DNA Binding and Feedback Inhibition Regulate Guvermectin Biosynthesis in Streptomyces caniferus
Source: Biology (Basel). 2025 Jul 4;14(7):813. doi: 10.3390/biology14070813 (PMC12292694; doi:10.3390/biology14070813)
Supplement: Supplementary file 1 [file biology-14-00813-s001.zip]

Archive with 1 entries (1 files):
- biology-3705635-supplementary.pdf
